# Supplementary material for: The Long Non-Coding RNA Prader Willi/Angelman Region RNA5 (PAR5) Is Downregulated in Anaplastic Thyroid Carcinomas Where It Acts as a Tumor Suppressor by Reducing EZH2 Activity
Source: Cancers (Basel). 2020 Jan 17;12(1):235. doi: 10.3390/cancers12010235 (PMC7017000; doi:10.3390/cancers12010235)
Supplement: Supplementary file 1 [file cancers-12-00235-s001.zip]

Archive with 2 entries (2 files):
- Table S1.xlsx
- cancers-678326-suppl-proof.doc
