# Supplementary material for: The Long Non-Coding RNA Prader Willi/Angelman Region RNA5 (PAR5) Is Downregulated in Anaplastic Thyroid Carcinomas Where It Acts as a Tumor Suppressor by Reducing EZH2 Activity
Source: Cancers (Basel). 2020 Jan 17;12(1):235. doi: 10.3390/cancers12010235 (PMC7017000; doi:10.3390/cancers12010235)
Supplement: Supplementary file 1 [file cancers-12-00235-s001.zip › Table S1.xlsx]

## Sheet: lncrna_down
#Condition pairs: ATC vs NT (ATC, anaplastc thyroid carcinomas; NT, normal thyroid tissues)
#Fold-change cut off: 1.1
#p-value cut off: 0.05
Symbol_probe	Sequence_probe	Symbol_official	orientation	anaplastic.thyroid.carcinoma..1.	anaplastic.thyroid.carcinoma..2.	anaplastic.thyroid.carcinoma..3.	anaplastic.thyroid.carcinoma..4.	anaplastic.thyroid.carcinoma..5.	anaplastic.thyroid.carcinoma..6.	anaplastic.thyroid.carcinoma..7.	anaplastic.thyroid.carcinoma..8.	anaplastic.thyroid.carcinoma..9.	normal.thyroid..10.	normal.thyroid..11.	normal.thyroid..12.	normal.thyroid..13.	normal.thyroid..14.	anaplastic.thyroid.carcinoma_mean	normal.thyroid_mean	FCH_anaplastic.thyroid.carcinoma/normal.thyroid	P.Value	FDR
RMST_941	TTTTGCTCAAGGTGGAACGACAGAGCTGTGTAGGCAAGATGAGAAATTGCGAACTTGTTC	gi|194440723|ref|NR_024037.1| Homo sapiens rhabdomyosarcoma 2 associated transcript (non-protein coding) (RMST), long non-coding RNA	sense	5.922	6.12333	7.56455	5.62971	9.7269	5.72757	5.87493	13.1706	5.93166	14.1522	14.3251	15.2553	14.0142	13.8114	7.29681	14.3117	-129.325	1.59613e-05	0.0024328
RMST_789	ACAGCAGGATGGCAGTGGGTGACTGATCGTACCCGCCAGCTGGCTAATGTCATAATTAAC	gi|194440723|ref|NR_024037.1| Homo sapiens rhabdomyosarcoma 2 associated transcript (non-protein coding) (RMST), long non-coding RNA	sense	6.05643	6.19795	7.19442	5.98886	9.01829	6.18232	6.15071	12.682	6.07894	14.0637	14.1285	15.0108	13.8205	13.6489	7.28332	14.1344	-115.45	4.88068e-06	0.00128944
RMST_1626	ATCTCTATTCTAGTTCAGTGCCAACCACCGAAATTGCATATCATATCCATGTTAAATCTA	gi|194440723|ref|NR_024037.1| Homo sapiens rhabdomyosarcoma 2 associated transcript (non-protein coding) (RMST), long non-coding RNA	sense	5.83501	5.77507	6.20494	5.81141	7.4216	5.77737	5.70343	9.05405	5.71462	10.8016	11.1498	10.7858	10.4562	10.5253	6.36639	10.7437	-20.7833	3.59923e-07	0.000252749
RMST_1375	TATGCTGCTTTAGAAGGACCATAGCTCTCGCAAAAGCATTCTGGTGGCAGAGAATATACA	gi|194440723|ref|NR_024037.1| Homo sapiens rhabdomyosarcoma 2 associated transcript (non-protein coding) (RMST), long non-coding RNA	sense	6.0059	6.03254	6.25585	5.78192	7.26126	5.87971	6.15253	8.7939	6.04976	10.4682	10.8666	10.5526	10.0832	10.2731	6.46815	10.4487	-15.7861	1.74824e-07	0.000173202
PAR5_2106	CTTTCCATTCCTGCAAAGGGAGCGTGAGGTCCAGCCTTGCTAATTCATGATCAAAGTAAT	gi|183238674|ref|NR_022008.1| Homo sapiens Prader Willi/Angelman region RNA 5 (PWAR5), PAR5,long non-coding RNA	sense	6.49657	9.24131	6.27173	8.3777	9.26213	9.02073	8.87622	9.38504	8.00538	11.6709	12.3644	12.2674	12.4585	12.2958	8.32631	12.2114	-14.7749	2.31128e-06	0.00077768
PAR5_2357	TTGAATTGTGGAACAATAGGTGGTGTATGTTAGGAGTCAGAATTATCATTTAACATGTAA	gi|183238674|ref|NR_022008.1| Homo sapiens Prader Willi/Angelman region RNA 5 (PWAR5), PAR5,long non-coding RNA	sense	6.17835	8.04043	5.9712	7.1803	7.25538	7.84309	7.67403	8.22403	6.77992	10.7871	11.4128	10.6097	11.0451	11.5032	7.23853	11.0716	-14.2517	3.68641e-08	7.45554e-05
PAR5_2117	TGCAAAGGGAGCGTGAGGTCCAGCCTTGCTAATTCATGATCAAAGTAATTTGCTGAGAGT	gi|183238674|ref|NR_022008.1| Homo sapiens Prader Willi/Angelman region RNA 5 (PWAR5), PAR5,long non-coding RNA	sense	6.39761	9.17829	6.39841	8.24898	9.19857	9.00327	8.78303	9.26256	7.84715	11.5275	12.2511	12.1658	12.3138	12.144	8.25754	12.0804	-14.1516	2.03652e-06	0.000719153
PAR5_2094	AATTGGATGACACTTTCCATTCCTGCAAAGGGAGCGTGAGGTCCAGCCTTGCTAATTCAT	gi|183238674|ref|NR_022008.1| Homo sapiens Prader Willi/Angelman region RNA 5 (PWAR5), PAR5,long non-coding RNA	sense	6.82038	9.44075	6.62039	8.6497	9.57614	9.32229	9.17968	9.64231	8.2599	11.8859	12.5651	12.5419	12.6914	12.4641	8.61239	12.4297	-14.0968	2.22867e-06	0.000773093
PAR5_2962	TATTTGTAGCCAATGTGTTCAAATGCATGGGAGGACGTAAACACTTCATAATTTCCTGGA	gi|183238674|ref|NR_022008.1| Homo sapiens Prader Willi/Angelman region RNA 5 (PWAR5), PAR5,long non-coding RNA	sense	6.21446	7.96509	5.99763	7.17502	7.18165	8.14882	8.05342	8.74848	6.81007	11.0743	11.6078	10.5593	11.2197	11.2946	7.36607	11.1511	-13.7854	2.35443e-07	0.000199936
PAR5_2163	AATTTGCTGAGAGTAGTGGAAGGAATGAGTTAGCAGAAGATGGCAAATTGCATTAATGAG	gi|183238674|ref|NR_022008.1| Homo sapiens Prader Willi/Angelman region RNA 5 (PWAR5), PAR5,long non-coding RNA	sense	6.271	8.29559	5.89649	7.36498	8.13059	7.97602	7.77303	8.17527	7.23186	10.6482	11.3163	11.085	11.267	11.5386	7.4572	11.171	-13.1212	1.09764e-07	0.000139816
PAR5_2564	TGATAAATTATTAGAATGAATAAAGGATGGTATTTCTAGATAGCCTTGGTTAGTCAGTGA	gi|183238674|ref|NR_022008.1| Homo sapiens Prader Willi/Angelman region RNA 5 (PWAR5), PAR5,long non-coding RNA	sense	5.85614	7.00127	5.81211	6.619	6.58701	7.0244	6.94155	7.35681	6.21186	9.7556	10.3342	10.1996	9.83275	10.439	6.60113	10.1122	-11.401	1.02303e-09	1.94447e-05
PAR5_2267	ATGTTCCTGAGTTGTATGAAGGGAGACAGGTAAATTGAGAGTAATGTTATGATTGTTTCA	gi|183238674|ref|NR_022008.1| Homo sapiens Prader Willi/Angelman region RNA 5 (PWAR5), PAR5,long non-coding RNA	sense	6.307	8.06612	6.02651	7.06401	7.59942	7.76676	7.73129	8.27568	6.81279	10.5062	11.0597	10.3938	10.8103	11.2047	7.2944	10.7949	-11.3179	8.27281e-08	0.000116273
23_PAR5_2000	CAAAGGGAGCGTGAGGTCCAGCCTTGCTAATTCATGATCA	gi|183238674|ref|NR_022008.1| Homo sapiens Prader Willi/Angelman region RNA 5 (PWAR5), PAR5,long non-coding RNA	sense	6.11803	8.06214	5.98038	7.02132	8.00269	7.70086	7.58084	8.21724	6.84826	10.2804	10.9425	10.4225	10.8014	11.1426	7.28131	10.7179	-10.8271	2.12661e-07	0.000184995
PAR5_1878	AGTTGCTGGCCCAGCCCATCCAAACAACCTCATTTGTGGGGTGATACTTCACAGATGACT	gi|183238674|ref|NR_022008.1| Homo sapiens Prader Willi/Angelman region RNA 5 (PWAR5), PAR5,long non-coding RNA	sense	6.44957	8.01996	6.38412	7.39907	7.65771	7.80575	7.6135	8.31675	6.85658	10.577	11.1136	10.4842	10.8769	11.0586	7.38922	10.8221	-10.7991	1.7261e-08	7.45554e-05
23_PAR5_1000	GCTGAGCCCCACGGAGATTAAAAGATTTGCTAAACACCAT	gi|183238674|ref|NR_022008.1| Homo sapiens Prader Willi/Angelman region RNA 5 (PWAR5), PAR5,long non-coding RNA	sense	5.94591	7.1473	5.79182	6.40926	6.20366	6.5824	6.95686	7.82349	6.2719	10.053	10.5378	9.08423	9.97812	9.69737	6.57029	9.8701	-9.8479	5.04528e-08	9.27753e-05
RMST_1450	ATTGGGAGCATATAGGAAGAGTCCCAAGCACTACTGCCTGCATTCGAAACATCAAAACCA	gi|194440723|ref|NR_024037.1| Homo sapiens rhabdomyosarcoma 2 associated transcript (non-protein coding) (RMST), long non-coding RNA	sense	6.36009	6.19742	6.42833	6.25336	7.63803	6.39728	6.19141	8.51195	6.24505	9.99953	10.4882	9.73298	9.73727	9.96237	6.69144	9.98406	-9.79894	2.50895e-07	0.000203373
PAR5_2736	TTTATCAAGTTTCTAGATGCTACAGATCTAGGAACCATACTTAGAGTGCTATTATATGTC	gi|183238674|ref|NR_022008.1| Homo sapiens Prader Willi/Angelman region RNA 5 (PWAR5), PAR5,long non-coding RNA	sense	5.80967	7.12151	5.88933	6.43329	6.78007	7.11306	6.96431	7.33815	6.39791	9.58663	10.2089	9.30885	9.60134	10.551	6.6497	9.85134	-9.20004	1.57915e-08	7.45554e-05
PAR5_3254	AATAACATTTTAAGAGCAGGTATGATCTCAATGAATATAGTGTGGTAATTTCTGCCTAAT	gi|183238674|ref|NR_022008.1| Homo sapiens Prader Willi/Angelman region RNA 5 (PWAR5), PAR5,long non-coding RNA	sense	5.74032	6.33061	5.65562	5.95583	5.86774	6.24769	6.32285	6.5253	5.72475	8.84216	9.24471	8.02015	8.67589	9.16778	6.04119	8.79014	-6.72226	1.63557e-09	1.94447e-05
IPW_3142	CATAGCTCTTTCTGGTGGTCTTTGGGAGGAAATGACCAGCGACAATGTGCCAGTCAAACC	gi|193211482|ref|NR_023915.1| Homo sapiens imprinted in Prader-Willi syndrome (non-protein coding) (IPW), long non-coding RNA	antisense	5.76984	6.18157	5.99888	6.04991	6.02508	6.18304	6.87247	6.96922	6.1372	9.22034	9.78075	7.49453	8.78824	8.95421	6.24302	8.84761	-6.08218	6.26822e-07	0.000349316
IPW_4026	AAAAAGCCCTAGTCTCACTATCAGTGTTTAAGTGAACACATCAGTGACATCATCTGGACT	gi|193211482|ref|NR_023915.1| Homo sapiens imprinted in Prader-Willi syndrome (non-protein coding) (IPW), long non-coding RNA	sense	6.28365	6.84487	6.27227	6.21515	6.48739	6.72226	7.03851	7.43712	6.48691	9.2089	9.91411	8.13722	9.17285	9.40281	6.64313	9.16718	-5.75195	1.31116e-07	0.000155216
IPW_3341	CATGCAATACCTTGTGGGAAAGTGAGATGAGGTTCTTAATGTGAGTATTGATGGTGAAAT	gi|193211482|ref|NR_023915.1| Homo sapiens imprinted in Prader-Willi syndrome (non-protein coding) (IPW), long non-coding RNA	sense	5.70568	6.30534	5.68335	5.48104	6.01212	6.05005	6.13151	6.46179	5.75188	8.1308	8.95968	7.83111	8.49591	8.82741	5.95364	8.44898	-5.63862	4.65056e-09	3.31734e-05
DQ866762_950	TTGATGACCTGCTTTATGCAAGATTTCAAAGAGCTCACAGCTATTAATGACTACTTAAAA	gi|117422537|gb|DQ866762.1| Homo sapiens intronic STARD13 antisense RNA sequence	sense	8.77668	8.99425	8.72669	9.31428	7.63572	8.48774	8.45387	7.91675	7.98884	9.97886	10.918	9.64839	10.2546	11.4311	8.4772	10.4462	-3.91493	2.16427e-05	0.00296887
DQ866762_782	TGGTGATTACAGACACTTTGTAGCCAATAATTTCCATAGTGGAACTGATATCACTTCTTG	gi|117422537|gb|DQ866762.1| Homo sapiens intronic STARD13 antisense RNA sequence	sense	7.48418	7.42063	7.00711	7.54462	6.3308	7.06948	7.119	6.61093	6.92579	8.37252	9.36949	8.22387	8.61868	10.5021	7.05695	9.01732	-3.89163	3.41391e-05	0.00378884
10_DQ866762_500	CTCCAAGCCTCGGTGCCCTTACTTGGATTTGCAAGTTTAG	gi|117422537|gb|DQ866762.1| Homo sapiens intronic STARD13 antisense RNA sequence	sense	8.6867	8.69314	8.41866	8.85192	7.69251	8.23082	8.21054	7.732	7.95652	9.59661	10.5197	9.56937	9.97132	10.9605	8.27476	10.1235	-3.60191	4.27032e-06	0.00119715
IPW_3350	CCTTGTGGGAAAGTGAGATGAGGTTCTTAATGTGAGTATTGATGGTGAAATCATTTTCTA	gi|193211482|ref|NR_023915.1| Homo sapiens imprinted in Prader-Willi syndrome (non-protein coding) (IPW), long non-coding RNA	sense	5.90535	6.14019	6.09457	5.69912	6.29805	6.09923	6.19065	6.3966	5.75182	7.54986	8.30124	7.36645	7.93294	8.40827	6.06395	7.91175	-3.5995	3.47286e-08	7.45554e-05
DQ866762_560	ACTTTATAGCATAATCATGAGAGCCTCTTTTCTTGCATGGATGTTGCAAAGAGCATGAAG	gi|117422537|gb|DQ866762.1| Homo sapiens intronic STARD13 antisense RNA sequence	sense	6.65276	6.88776	6.55345	6.9647	5.90192	6.23779	6.54326	6.1457	6.06003	7.91736	8.69804	7.4708	7.9811	9.36107	6.4386	8.28568	-3.59771	9.0139e-06	0.00178605
IPW_4203	AGAACACTTTGTATAACAAGGCTAATGTGTTTGAAAATCTGCATGAGCTGTGATTTGCTA	gi|193211482|ref|NR_023915.1| Homo sapiens imprinted in Prader-Willi syndrome (non-protein coding) (IPW), long non-coding RNA	antisense	5.69864	5.79164	5.83422	5.59314	5.82989	5.78678	6.02564	5.96247	5.68182	7.73252	8.13351	6.33709	7.4764	8.16623	5.80047	7.56915	-3.40742	2.30034e-06	0.00077768
IPW_4308	AGGCTAGTGATGCTAAACATCCACTGTTTAAACTTATTCATTAACAAAGGCACAGCAGAA	gi|193211482|ref|NR_023915.1| Homo sapiens imprinted in Prader-Willi syndrome (non-protein coding) (IPW), long non-coding RNA	antisense	5.87364	6.01849	5.72833	5.86146	5.77932	5.93949	6.23501	6.19503	5.79187	7.90514	8.35521	6.67924	7.59326	7.81082	5.93585	7.66873	-3.32392	5.88094e-07	0.000343852
DQ866762_588	TTTCTTGCATGGATGTTGCAAAGAGCATGAAGTCCTCCATGGCTTTTAAAGAAGGCTTTT	gi|117422537|gb|DQ866762.1| Homo sapiens intronic STARD13 antisense RNA sequence	sense	7.0094	7.01982	6.44726	6.95197	5.64459	6.48922	6.60578	6.19689	6.32115	8.10117	8.8715	6.56181	8.18754	9.44203	6.52068	8.23281	-3.27645	0.000428778	0.010191
DQ866762_524	TTTATATCCATTCTGTCTAAATTACTTTGCTCTACAACTTTATAGCATAATCATGAGAGC	gi|117422537|gb|DQ866762.1| Homo sapiens intronic STARD13 antisense RNA sequence	sense	6.34077	6.49198	6.3885	6.75399	5.89788	6.11297	6.46135	5.92147	6.09063	7.72345	8.40623	6.86988	7.68087	8.91143	6.27328	7.91837	-3.12767	2.06919e-05	0.00291699
IPW_3325	TCACATTAAGAACCTCATCTCACTTTCCCACAAGGTATTGCATGACAAATTTTGCCCATT	gi|193211482|ref|NR_023915.1| Homo sapiens imprinted in Prader-Willi syndrome (non-protein coding) (IPW), long non-coding RNA	antisense	6.34517	6.17038	6.31652	6.02662	5.94292	6.14784	6.53664	6.71126	6.55084	8.4216	8.77279	6.7631	7.77515	7.92297	6.30535	7.93112	-3.08606	1.64021e-05	0.00245797
DQ866762_390	AGATGAGGAGCTTGCAAAGCTCATCCTTTGGTGCTCTATTGGATAGTCTGCAAATTATTT	gi|117422537|gb|DQ866762.1| Homo sapiens intronic STARD13 antisense RNA sequence	sense	7.79415	8.13028	7.9917	8.18479	7.60978	7.47324	7.38307	6.76395	7.64701	8.65942	9.61687	8.66322	8.91878	10.2583	7.66422	9.22333	-2.94671	6.83115e-05	0.00525614
DQ866762_1135	TAAACATGTGAAAAGGTGCTCCACATCTGTAATTATCAGGTAAATGCAGGTCAAAACCAT	gi|117422537|gb|DQ866762.1| Homo sapiens intronic STARD13 antisense RNA sequence	sense	7.06529	7.13292	6.81254	7.00906	6.73847	6.68919	6.88181	6.33916	6.65566	7.95057	8.63744	7.57652	7.9146	9.41253	6.81379	8.29833	-2.79829	2.69839e-05	0.00335981
DQ866762_384	AGAGCCAGATGAGGAGCTTGCAAAGCTCATCCTTTGGTGCTCTATTGGATAGTCTGCAAA	gi|117422537|gb|DQ866762.1| Homo sapiens intronic STARD13 antisense RNA sequence	sense	7.52625	7.75235	7.63537	7.81113	7.40138	7.36324	7.1141	6.68644	7.37814	8.30619	9.27708	8.31039	8.62028	9.87698	7.4076	8.87819	-2.77134	4.34643e-05	0.0043181
MALAT1_8366	GTTGGCACTCCTGGTTTCCAGGACGGGGTTCAAATCCCTGCGGCGTCTTTGCTT	gi|764020144|ref|NR_002819.3| Homo sapiens metastasis associated lung adenocarcinoma transcript 1 (non-protein coding) (MALAT1), long non-coding RNA	sense	9.05081	10.3818	8.28847	9.61132	8.46986	10.4823	10.088	9.5563	10.8598	11.5782	10.8997	10.4763	10.4443	12.1471	9.64318	11.1091	-2.76237	0.00488461	0.0336842
DQ866762_378	GGGGTCAGAGCCAGATGAGGAGCTTGCAAAGCTCATCCTTTGGTGCTCTATTGGATAGTC	gi|117422537|gb|DQ866762.1| Homo sapiens intronic STARD13 antisense RNA sequence	sense	7.54227	7.76181	7.42341	7.67635	7.35609	7.25703	7.0636	6.74519	7.31845	8.16673	9.07304	8.48423	8.52547	9.824	7.34935	8.8147	-2.76129	2.28304e-05	0.0030497
6_EMX2OS(10q26.1)_3500	CAAAAGAAGCAGGCCAGGCACAGTGGCTCACGCCTGTAAT	gi|105554499|ref|NR_002791.2| Homo sapiens EMX2 opposite strand/antisense RNA (EMX2OS), long non-coding RNA	sense	9.60047	9.11423	9.26036	9.21784	9.58976	9.54174	9.9233	9.72898	10.0047	11.1817	11.2072	9.63281	10.6743	12.3514	9.55349	11.0095	-2.74348	0.000478037	0.0105782
DQ866762_532	CATTCTGTCTAAATTACTTTGCTCTACAACTTTATAGCATAATCATGAGAGCCTCTTTTC	gi|117422537|gb|DQ866762.1| Homo sapiens intronic STARD13 antisense RNA sequence	sense	6.37051	6.46836	6.29601	6.50677	5.77872	6.1701	6.24043	6.04389	6.17515	7.31566	8.02105	6.90194	7.41708	8.60926	6.22777	7.653	-2.68557	1.61355e-05	0.00244888
19_AY166681_8000	AGCCCCCTTCCTGGCAACACTAATGAATTAAGAGGTCAGT	gi|25361251|gb|AY166681.1| Homo sapiens non-small cell lung carcinoma noncoding RNA, partial sequence	sense	8.61005	8.70241	9.40926	9.47188	8.82867	8.41224	9.44229	8.59611	9.52992	10.8813	10.2318	9.40853	10.5244	10.8885	9.00032	10.3869	-2.61457	0.00012898	0.00676649
4_XIST(Xq13.2)_12000	CTCCCCTGCGTGCCTCAGCATCTCTTGCTGTTTGTGATTT	gi|383087740|ref|NR_001564.2| Homo sapiens X inactive specific transcript (non-protein coding) (XIST), long non-coding RNA	sense	9.72485	8.24226	10.1002	9.67995	7.95785	9.45131	7.71295	9.31254	9.6672	9.94493	9.83276	10.9646	10.6808	10.6982	9.09435	10.4243	-2.51389	0.00501422	0.0343432
DQ866762_284	AGAAACAGATGCACGGAGCAGCATGAGGAATTATTTGATGTTGCTGGGACCTGAAGTGCA	gi|117422537|gb|DQ866762.1| Homo sapiens intronic STARD13 antisense RNA sequence	sense	7.13195	7.36559	7.17064	7.18403	7.07787	6.75118	6.73902	6.72586	6.89697	7.51869	8.40147	7.95586	8.09159	9.30418	7.00479	8.25436	-2.3777	6.72566e-05	0.00523252
MALAT1_8495	GGAGGTGGGAGGTAACAGCACAATATCTTTGAACTATATACATCCTTGATGTATAATTTG	gi|764020144|ref|NR_002819.3| Homo sapiens metastasis associated lung adenocarcinoma transcript 1 (non-protein coding) (MALAT1), long non-coding RNA	sense	9.71826	10.6891	9.42032	10.8456	9.34659	10.7492	10.9557	10.1367	11.5413	12.1684	11.4119	10.5775	10.87	12.7185	10.3781	11.5493	-2.25192	0.0138093	0.0694741
22_AK057701_2000\196	CACCTATCCCTACATATCCTTCTTCACTCTGCCCTGGCAT	gi|16553616|dbj|AK057701.1| Homo sapiens cDNA FLJ33139 fis, clone UTERU1000109	sense	8.43434	8.72559	9.14064	8.51306	8.63238	9.05718	8.2645	8.2899	8.33035	9.84149	10.3066	8.16532	9.68688	10.7274	8.59866	9.74554	-2.21434	0.00308372	0.0249623
AY927640_19_	AAGTTCTGTAGGATTAAGTGTCTCCCAAGTTCTGAAAGACTCTGCTTAGAGTGGTGCTCA	gi|61744419|gb|AY927640.1| Homo sapiens mRNA sequence	sense	11.2326	10.3206	10.1623	9.52637	10.4474	9.38974	10.5778	8.16293	10.8887	11.3734	11.0076	12.4971	10.7198	10.4729	10.0787	11.2142	-2.19686	0.0262191	0.109066
D43770_3267	GAAGCGAGATTTCTGGAGGTCTGGAAGTGGCCAGCTGACAATATACATCTCTGTATCTCC	gi|2564064|dbj|D43770.1| Homo sapiens RNA for differentiation or sex determination	sense	7.06611	6.14026	6.64464	6.20878	6.28235	6.30363	6.92729	8.88972	6.61477	8.51592	7.71232	7.80604	8.04989	7.5116	6.78639	7.91915	-2.19278	0.00957004	0.0537302
AK057701_1611_	GTCACATTGTAATCAGTGGCAGAACTGGGACTTAAGAACATAATTCATGACTGCATTTTC	gi|16553616|dbj|AK057701.1| Homo sapiens cDNA FLJ33139 fis, clone UTERU1000109	sense	8.34083	8.54031	8.49937	8.36358	8.12612	8.61803	7.94543	8.27493	7.8416	9.44856	9.73402	8.12295	9.36161	10.3875	8.28336	9.41094	-2.18492	0.000980241	0.013391
AK057701_1982_	TTAATTGGTGGGTACAAAGTGAAATGCTCACTGGAATCAGGAATCAGAAACCAGTTCTGA	gi|16553616|dbj|AK057701.1| Homo sapiens cDNA FLJ33139 fis, clone UTERU1000109	sense	7.91657	8.37523	8.30912	7.88603	8.53161	8.49792	7.67484	7.67834	7.7605	8.93829	9.43532	7.93335	9.18465	10.4771	8.07002	9.19374	-2.17909	0.00292171	0.0241646
AK057701_2024_	ATCAGAAACCAGTTCTGATCACCTATCCCTACATATCCTTCTTCACTCTGCCCTGGCATA	gi|16553616|dbj|AK057701.1| Homo sapiens cDNA FLJ33139 fis, clone UTERU1000109	sense	8.94384	9.32359	9.71818	9.16311	9.35464	9.64256	8.80255	8.83107	8.83436	10.3229	10.7558	8.91139	10.2722	11.241	9.17932	10.3007	-2.17549	0.00219571	0.0201627
AK057701_2066_	TCACTCTGCCCTGGCATATCATGGTTGATGTACATAGCAATGATCATCCCTTCTGTAATC	gi|16553616|dbj|AK057701.1| Homo sapiens cDNA FLJ33139 fis, clone UTERU1000109	sense	9.99776	10.4158	10.6055	10.3175	10.4849	10.9212	9.76186	10.0253	10.2671	11.4326	11.8835	10.1935	11.6784	11.935	10.3108	11.4246	-2.16421	0.000783562	0.0123249
AK057701_1995_	ACAAAGTGAAATGCTCACTGGAATCAGGAATCAGAAACCAGTTCTGATCACCTATCCCTA	gi|16553616|dbj|AK057701.1| Homo sapiens cDNA FLJ33139 fis, clone UTERU1000109	sense	7.94974	7.95262	7.98426	7.71912	8.07734	8.21425	7.49773	7.65945	7.72753	8.78043	9.09672	7.87172	8.84984	10.2496	7.86467	8.96967	-2.15098	0.00120076	0.0146515
AK057701_1116_	TCAAATTAAGCTCACTCAGAAAGCACATTCACAAATTGGGCTACATAGACAGAAGGAGCT	gi|16553616|dbj|AK057701.1| Homo sapiens cDNA FLJ33139 fis, clone UTERU1000109	sense	8.71817	9.07975	9.07679	8.83921	8.42772	9.78815	8.493	8.60983	8.3199	9.78368	10.1607	8.88391	9.81408	10.7127	8.81695	9.87101	-2.07636	0.00191552	0.0186029
EMX2OS_6203	GCACTTGAGGCTTTTCACCACTGGCTGCACTCACCCCTCCAGACTCACTGCCTTGCACCA	gi|105554499|ref|NR_002791.2| Homo sapiens EMX2 opposite strand/antisense RNA (EMX2OS), long non-coding RNA	sense	7.77027	7.79388	8.57339	7.94681	8.02926	7.788	7.87725	8.69749	7.83932	8.92327	9.0036	8.40056	8.71669	10.2973	8.03507	9.06829	-2.04658	0.00154275	0.0165236
AK057701_2109_	TCATCCCTTCTGTAATCCCACTTGACAGTTTAGAAGTGGATTGATAATACTCTTCTGGCT	gi|16553616|dbj|AK057701.1| Homo sapiens cDNA FLJ33139 fis, clone UTERU1000109	sense	10.4584	10.8361	11.1418	10.7176	11.1582	11.3094	10.2104	10.41	10.4732	11.7193	12.1727	10.5484	12.1169	12.2406	10.7461	11.7596	-2.01876	0.00204392	0.019315
AK057701_1266_	TTGAGCCATTCATGAGTATCCAAAAAGTTACAACTTATGTTCTCTAATTAAGACTTCATC	gi|16553616|dbj|AK057701.1| Homo sapiens cDNA FLJ33139 fis, clone UTERU1000109	sense	7.65889	7.92404	7.861	7.82006	7.55577	8.45387	7.45429	7.56266	7.32801	8.72175	8.94514	7.78904	8.63832	9.64342	7.7354	8.74753	-2.01689	0.00101152	0.0135771
22_AK057701_500	ACCCAGTCTGGGATCACTCCTGCAGAAGATCAGAAGAACT	gi|16553616|dbj|AK057701.1| Homo sapiens cDNA FLJ33139 fis, clone UTERU1000109	sense	8.59071	9.16944	8.9081	8.66138	8.5705	9.68568	8.48657	8.85007	8.26541	9.84963	10.0672	8.94485	9.79695	10.3397	8.79865	9.79967	-2.00141	0.000907448	0.0130032
AK057701_2074_	CCCTGGCATATCATGGTTGATGTACATAGCAATGATCATCCCTTCTGTAATCCCACTTGA	gi|16553616|dbj|AK057701.1| Homo sapiens cDNA FLJ33139 fis, clone UTERU1000109	sense	9.8132	10.1155	10.3509	10.0672	10.2602	10.7169	9.64629	9.74144	9.62437	11.0978	11.4447	9.45461	11.3481	11.8223	10.0373	11.0335	-1.99471	0.00704958	0.0434624
DQ866752_194	TGTGGCTAGTGACCGGACCCTTGTCTATCGCATGTTTTACTAAGGTATTTAGCTATGGCA	gi|117422527|gb|DQ866752.1| Homo sapiens intronic ADD3 antisense RNA sequence	sense	6.30642	6.46352	6.24736	5.98503	6.08998	6.05107	7.23832	6.53779	6.86956	8.09441	7.79405	6.43129	7.32376	7.42039	6.42101	7.41278	-1.98863	0.00175454	0.0177282
D43770_2793	GAAAAGGGGCTACCATTTTGATCTGCTGCAGGAACTAGGTCTATTCCTCAGCCTCACAGT	gi|2564064|dbj|D43770.1| Homo sapiens RNA for differentiation or sex determination	sense	6.7292	5.64367	6.04363	5.8165	5.90004	5.92412	6.49928	8.3288	6.06389	7.64269	6.66578	7.38551	7.71901	7.1794	6.32768	7.31848	-1.98728	0.0179717	0.0836131
22_AK057701_1500	CTCGGAATTTGGCCTTTAGTAAGCATAGAATAGCAAAGTG	gi|16553616|dbj|AK057701.1| Homo sapiens cDNA FLJ33139 fis, clone UTERU1000109	sense	6.90073	6.93286	7.01605	6.39604	6.99643	7.15605	6.16565	5.95183	5.78479	7.44623	7.75473	6.77133	7.64286	8.20097	6.58894	7.56322	-1.96467	0.00284334	0.0237774
AK057701_2054_	ACATATCCTTCTTCACTCTGCCCTGGCATATCATGGTTGATGTACATAGCAATGATCATC	gi|16553616|dbj|AK057701.1| Homo sapiens cDNA FLJ33139 fis, clone UTERU1000109	sense	10.0859	10.4808	10.7591	10.5097	10.7275	11.0394	9.95467	10.0594	10.2582	11.3924	11.847	10.3194	11.6117	11.8436	10.4305	11.4028	-1.96195	0.00146684	0.0161027
DQ866762_191	GGTGGAGTGGCTTGTCACAGAGGAGGTCTCTGAGTTGAGCCTTAAAGGAGAGAAATTACA	gi|117422537|gb|DQ866762.1| Homo sapiens intronic STARD13 antisense RNA sequence	sense	7.79187	8.25285	7.28713	7.85357	8.37425	7.08601	6.8984	6.3466	7.45693	7.56024	8.49802	8.43715	8.43373	9.00178	7.48307	8.38618	-1.8701	0.0131447	0.0671658
AK057701_1572_	ATCTCAAAGATGAGTCTTGGAAAGCTTAAGTAACTTTAGGTCACATTGTAATCAGTGGCA	gi|16553616|dbj|AK057701.1| Homo sapiens cDNA FLJ33139 fis, clone UTERU1000109	sense	7.19341	7.5041	7.27898	7.06149	7.05029	7.38001	6.94479	7.01572	6.66871	7.93439	8.12948	7.1142	7.94977	8.99151	7.12195	8.02387	-1.86855	0.00140559	0.0157617
IPW_3358	AGCTCACCTAGAAAATGATTTCACCATCAATACTCACATTAAGAACCTCATCTCACTTTC	gi|193211482|ref|NR_023915.1| Homo sapiens imprinted in Prader-Willi syndrome (non-protein coding) (IPW), long non-coding RNA	antisense	6.27074	6.42273	6.30369	6.28835	6.4304	6.34109	6.52918	6.96808	6.35808	7.60531	7.76927	6.7181	7.17661	7.25849	6.4347	7.30556	-1.82874	6.5599e-05	0.00520116
IPW_3368	ATAGGCAAACAGCTCACCTAGAAAATGATTTCACCATCAATACTCACATTAAGAACCTCA	gi|193211482|ref|NR_023915.1| Homo sapiens imprinted in Prader-Willi syndrome (non-protein coding) (IPW), long non-coding RNA	antisense	6.35791	6.53153	6.24008	6.496	6.34468	6.4237	6.41386	6.79874	6.22419	7.65496	7.90757	6.25733	7.22047	7.30516	6.42563	7.2691	-1.79436	0.00100001	0.0135193
TTTY5_1052	CATGAGAACTGTGAGGACTCTTCGTGTCTCCCCAGCGGGCAGGCTTCACGGGTCCTGAAG	gi|32563543|ref|NR_001541.1| Homo sapiens testis-specific transcript, Y-linked 5 (non-protein coding) (TTTY5), long non-coding RNA	sense	11.8568	10.9141	10.9861	11.3524	10.9409	10.299	11.1903	10.2804	11.5766	12.0158	12.0531	12.3949	11.626	11.2657	11.0441	11.8711	-1.77406	0.00652232	0.0412748
KCNQ1OT1_59302	TGATCAAGTCAGGGTATCCATCACCCTCAATTTATCATCTCTATAGTTAGGAACATTTCA	gi|381342489|ref|NR_002728.3| Homo sapiens KCNQ1 opposite strand/antisense transcript 1 (non-protein coding) (KCNQ1OT1), long non-coding RNA	antisense	6.04892	6.38154	6.85298	6.1808	6.11668	6.3061	6.38402	6.20344	6.238	6.89487	6.98196	6.69666	7.26	7.64565	6.30139	7.09583	-1.73441	0.000123994	0.00666469
22_AK057701_1000	TCTGCAGATGTCTTGACCTTTCTGGGGAGTAAGCCCCCTT	gi|16553616|dbj|AK057701.1| Homo sapiens cDNA FLJ33139 fis, clone UTERU1000109	sense	7.54645	7.95041	7.74385	7.73957	7.51625	8.46739	7.23476	7.11645	6.91244	8.27332	8.49945	7.38378	8.19454	9.41635	7.58084	8.35349	-1.7084	0.0202179	0.0908805
AY072611_476_	TGAATACATTAGGTGGGGTTGACTCATCTCCCCTTCTCTATCCAACATAGATTGGCATAT	gi|30024962|tpg|BK000166.1| TPA_exp: Homo sapiens UM 9(5)h non-coding transcript mRNA sequence	sense	10.2447	9.57026	10.7597	10.6182	10.2063	9.50204	10.2431	9.36869	10.3149	11.2056	10.8098	11.1363	10.6206	10.5395	10.092	10.8624	-1.70576	0.00471775	0.0329156
DQ866752_174	TATAACAGTGACAGCCTTTCTGTGGCTAGTGACCGGACCCTTGTCTATCGCATGTTTTAC	gi|117422527|gb|DQ866752.1| Homo sapiens intronic ADD3 antisense RNA sequence	sense	6.24574	6.45201	6.35055	6.22144	6.19297	6.41698	7.0354	6.32507	6.66465	7.6512	7.44023	6.44278	7.0741	7.23739	6.43387	7.16914	-1.66471	0.00113637	0.0142666
AY166681_12042_	GCCATGGCTACGTATACGAGTACCCATCCAGATACCAAAAGGACGTCTATGATATCCCTC	gi|25361251|gb|AY166681.1| Homo sapiens non-small cell lung carcinoma noncoding RNA, partial sequence	sense	8.22818	8.6295	8.52919	8.5797	9.63446	8.14594	8.53886	9.25299	9.00584	9.54561	9.28041	9.35297	9.59918	9.43097	8.72719	9.44183	-1.64108	0.00426811	0.0308251
KCNQ1OT1_59088	GGTATCTATCCTTCTACTCTCTACCTCCATGAGATCAACTTTTATAGCTCCCACATATGA	gi|381342489|ref|NR_002728.3| Homo sapiens KCNQ1 opposite strand/antisense transcript 1 (non-protein coding) (KCNQ1OT1), long non-coding RNA	antisense	7.5961	8.00593	7.87958	7.92093	7.49715	7.57018	7.86289	7.6419	7.5574	8.42129	8.32695	7.88097	8.55731	9.01186	7.72579	8.43967	-1.64022	0.000290754	0.00909652
3_TSIX(Xq13.2)_34500	TGAGCCTTCCACCTTCTGCCCTACTTGAGTTCTGGGTTTT	gi|166091441|ref|NR_003255.2| Homo sapiens TSIX transcript, XIST antisense RNA (TSIX), antisense RNA	sense	8.37343	8.4006	9.0934	8.75147	7.53751	8.71403	8.18777	8.4691	8.89022	8.72356	9.06948	8.89891	9.42014	9.90276	8.49084	9.20297	-1.63823	0.0100492	0.0556459
AY166681_12093_	ATATCCCTCCTTCTCATACCACTCAAGGGGTGCGTACCAGAACATGGTCACAAGAGGAGA	gi|25361251|gb|AY166681.1| Homo sapiens non-small cell lung carcinoma noncoding RNA, partial sequence	sense	6.88735	6.9514	7.15994	7.16698	7.45441	6.83433	7.20155	7.68464	7.59683	8.26427	7.66472	7.73909	7.90676	7.8626	7.21527	7.88749	-1.59352	0.000518935	0.0107482
6_EMX2OS(10q26.1)_5500	CTCAGAGGAACTTCTCTCAGCCTCCTCTCTCCGCACACCC	gi|105554499|ref|NR_002791.2| Homo sapiens EMX2 opposite strand/antisense RNA (EMX2OS), long non-coding RNA	sense	11.1006	10.2888	11.831	10.5711	10.6869	10.3003	10.7785	10.4024	10.3381	12.2364	11.7516	11.3412	10.9413	10.5876	10.6997	11.3716	-1.59316	0.0351934	0.133744
IPW_3548	TCAGCATTTTACACATTGATGATTAAGACCACCCATATCCAAATAACTTACCTATTGGGA	gi|193211482|ref|NR_023915.1| Homo sapiens imprinted in Prader-Willi syndrome (non-protein coding) (IPW), long non-coding RNA	antisense	5.9146	5.97938	5.60173	5.86774	5.84395	5.81271	6.14231	6.25304	5.88627	6.86734	6.97708	5.94061	6.46379	6.71492	5.92241	6.59275	-1.59144	0.000533218	0.0108491
DQ866760_1	CTCCTGGCCATGGTTTGGTGCAGAGAAGTAGAGAGGGCAGGGCTATACAGCAAAATCATT	gi|117422535|gb|DQ866760.1| Homo sapiens intronic DNAJC3 antisense RNA sequence	sense	6.26958	6.10524	5.95781	6.00663	6.01498	6.15336	6.10182	6.09817	6.00324	6.82629	6.68444	6.68375	6.76983	6.61849	6.07898	6.71656	-1.55572	3.07778e-08	7.45554e-05
19_AY166681_12000	GGCTACGTATACGAGTACCCATCCAGATACCAAAAGGACG	gi|25361251|gb|AY166681.1| Homo sapiens non-small cell lung carcinoma noncoding RNA, partial sequence	sense	7.45732	7.95946	7.53106	7.86742	8.82392	7.17506	7.66311	8.31928	8.0345	8.4973	8.38127	8.40167	8.60997	8.5632	7.87012	8.49068	-1.53747	0.0113099	0.0605948
AY166681_12084_	ACGTCTATGATATCCCTCCTTCTCATACCACTCAAGGGGTGCGTACCAGAACATGGTCAC	gi|25361251|gb|AY166681.1| Homo sapiens non-small cell lung carcinoma noncoding RNA, partial sequence	sense	7.44538	7.68406	7.71461	7.72572	8.15024	7.45075	7.91548	8.65714	8.11426	8.86717	8.35048	8.32896	8.45312	8.45428	7.87307	8.4908	-1.53446	0.00380129	0.0285245
KCNQ1OT1_59109	GACATACCTTTCACAGCCTTTGGTATCTATCCTTCTACTCTCTACCTCCATGAGATCAAC	gi|381342489|ref|NR_002728.3| Homo sapiens KCNQ1 opposite strand/antisense transcript 1 (non-protein coding) (KCNQ1OT1), long non-coding RNA	antisense	7.0067	7.13364	7.21305	7.12683	6.86058	7.00819	7.11424	6.99504	6.91804	7.65706	7.5478	7.19167	7.73518	8.13943	7.04181	7.65423	-1.52882	0.000130854	0.00677529
AY072610_1087_	TGAATACATTAGGTGGGGTTGACTCATCTCCCCTTCTCTATCCAACATAGATTGGCATAT	gi|30088484|gb|AY072611.1| Homo sapiens non-coding transcript ph9(5)h-2-15/16	sense	10.5952	9.82492	10.5465	10.5973	10.2252	9.54959	10.62	9.59311	10.4146	11.0346	10.9596	11.2696	10.5666	10.2674	10.2185	10.8196	-1.51685	0.0179744	0.0836131
AY166681_12054_	TATACGAGTACCCATCCAGATACCAAAAGGACGTCTATGATATCCCTCCTTCTCATACCA	gi|25361251|gb|AY166681.1| Homo sapiens non-small cell lung carcinoma noncoding RNA, partial sequence	sense	7.66088	7.99027	7.94958	8.02523	8.54618	7.6974	8.09382	8.89198	8.251	9.00818	8.67761	8.40545	8.76996	8.74526	8.12293	8.72129	-1.514	0.00517772	0.0351616
DQ866752_132	TCTTATTGAGGCATAAAATGTTCCTTCCCTATTACATTCTGCTATAACAGTGACAGCCTT	gi|117422527|gb|DQ866752.1| Homo sapiens intronic ADD3 antisense RNA sequence	sense	5.62369	5.71578	5.57755	5.92906	5.62357	5.56318	6.37371	5.76846	5.88444	6.78672	6.52401	5.95497	6.10726	6.53703	5.78438	6.382	-1.51321	0.0015093	0.0163304
AY166681_12066_	CATCCAGATACCAAAAGGACGTCTATGATATCCCTCCTTCTCATACCACTCAAGGGGTGC	gi|25361251|gb|AY166681.1| Homo sapiens non-small cell lung carcinoma noncoding RNA, partial sequence	sense	7.66386	7.9583	8.03481	8.05609	8.29448	7.73142	8.03507	8.87328	8.22176	8.93422	8.69344	8.32751	8.8682	8.61218	8.09656	8.68711	-1.50582	0.00354981	0.0272803
22_AK057701_0	TGATGCTTCCTGCCCAGCAAGTTCATCAGAGGGCGAGGAT	gi|16553616|dbj|AK057701.1| Homo sapiens cDNA FLJ33139 fis, clone UTERU1000109	sense	7.68852	8.05835	7.94006	7.53865	7.78888	8.6235	7.4824	7.54516	7.71345	8.33033	8.501	7.82239	8.26958	9.10288	7.81989	8.40524	-1.5004	0.0132326	0.0675086
46_BK001418_1000	TTAGAAGGTAAAGCTTGAGAAGATGAGGGTGTTTACGTAG	gi|764020144|ref|NR_002819.3| Homo sapiens metastasis associated lung adenocarcinoma transcript 1 (non-protein coding) (MALAT1), long non-coding RNA	sense	11.4764	12.0975	12.3667	12.519	12.2066	12.6374	12.2658	11.9779	11.9468	12.5102	12.3926	12.6915	13.0145	13.1244	12.166	12.7466	-1.49551	0.00543944	0.0364325
19_AY166681_4500	TCATCAAGGACCACTGTCTCTTACCATTTGCTGCTTTGGT	gi|25361251|gb|AY166681.1| Homo sapiens non-small cell lung carcinoma noncoding RNA, partial sequence	sense	6.19818	6.05102	6.04653	6.74653	6.44832	6.10883	7.52569	5.89997	7.01524	7.26458	6.74076	6.92101	6.76844	7.32889	6.44892	7.00474	-1.46999	0.0400308	0.14633
AY166681_13121_	TAAATCTGTTATAACATGGAGCACTGCCAAAGATCAAGCTTGTACATAACCTGGTAAATA	gi|25361251|gb|AY166681.1| Homo sapiens non-small cell lung carcinoma noncoding RNA, partial sequence	sense	6.11784	6.02501	6.04429	6.00162	6.15797	5.97394	6.30872	6.05423	6.10532	6.76612	6.62707	6.35408	6.61214	6.76439	6.08766	6.62476	-1.45105	4.32997e-06	0.00119715
14_DQ866753	CACTGGCTCTGAGCCGTTGGCCAAGCCTCTCCATTTTCCT	gi|117422528|gb|DQ866753.1| Homo sapiens intronic ACTN4 antisense RNA sequence	sense	7.84234	7.53546	8.01552	7.97476	7.84593	8.12351	8.04322	7.50381	8.24531	8.58972	8.67735	8.14345	8.24312	8.43174	7.90332	8.41708	-1.42776	0.00142409	0.0158625
AY166681_12033_	TGAGGACAGGCCATGGCTACGTATACGAGTACCCATCCAGATACCAAAAGGACGTCTATG	gi|25361251|gb|AY166681.1| Homo sapiens non-small cell lung carcinoma noncoding RNA, partial sequence	sense	8.19733	8.63587	8.42495	8.5379	9.61731	8.0876	8.60869	9.06029	8.78958	9.26994	8.93011	8.98921	9.32167	9.24497	8.66217	9.15118	-1.40348	0.0313131	0.123651
IPW_3580	AACATGGTAGACAAAGTATTTCGCACTTAAAATCAGCATTTTACACATTGATGATTAAGA	gi|193211482|ref|NR_023915.1| Homo sapiens imprinted in Prader-Willi syndrome (non-protein coding) (IPW), long non-coding RNA	antisense	5.62055	5.73976	5.62249	5.86068	5.64924	5.61818	5.75606	5.86229	5.46606	6.36227	6.44708	5.79679	6.176	6.1018	5.68837	6.17679	-1.40291	0.000220657	0.00821497
19_AY166681_9000	GTCACCTAGTGCTATTTTCAGACACCAACGCCACCCACTC	gi|25361251|gb|AY166681.1| Homo sapiens non-small cell lung carcinoma noncoding RNA, partial sequence	sense	6.05571	5.92813	5.85876	6.3179	5.8414	5.962	5.88301	5.82698	5.909	6.75785	6.36224	5.88818	6.42576	6.66526	5.95365	6.41986	-1.38147	0.00219879	0.0201778
19_AY166681_7500	AAAACAGTGTGGATCAAACACCATCAAAGTGTGGGGTGGG	gi|25361251|gb|AY166681.1| Homo sapiens non-small cell lung carcinoma noncoding RNA, partial sequence	sense	5.81586	5.5154	5.82675	6.06054	5.94421	5.8656	6.00876	5.60327	5.72662	6.28368	6.18988	5.99611	6.21141	6.70909	5.81856	6.27803	-1.37504	0.00126784	0.0149483
KCNQ1OT1_59119	TCACCCTCCAGACATACCTTTCACAGCCTTTGGTATCTATCCTTCTACTCTCTACCTCCA	gi|381342489|ref|NR_002728.3| Homo sapiens KCNQ1 opposite strand/antisense transcript 1 (non-protein coding) (KCNQ1OT1), long non-coding RNA	antisense	6.58273	6.64049	6.95979	6.62848	6.44601	6.69917	6.73938	6.90814	6.6405	7.15794	7.11456	6.8353	7.25897	7.37478	6.69385	7.14831	-1.37026	0.000329026	0.00949933
AY166681_12122_	GTGCGTACCAGAACATGGTCACAAGAGGAGAAGCGCTTCTAAGGGTAGCATTCCTTCAGG	gi|25361251|gb|AY166681.1| Homo sapiens non-small cell lung carcinoma noncoding RNA, partial sequence	sense	6.20398	6.04309	6.02949	6.17513	6.17095	5.87216	6.26648	5.9107	5.86219	6.73905	6.34958	6.2965	6.45655	6.59242	6.05935	6.48682	-1.34487	0.000332316	0.00949933
DQ866760_25	GAAGTAGAGAGGGCAGGGCTATACAGCAAAATCATTTTAGCGGGAAGCAGAATGTCTGTG	gi|117422535|gb|DQ866760.1| Homo sapiens intronic DNAJC3 antisense RNA sequence	sense	5.93865	5.89365	5.95685	5.75798	6.00434	5.98415	6.03647	6.08025	6.02921	6.45157	6.55284	5.99271	6.37216	6.56694	5.96462	6.38724	-1.34037	0.000270373	0.00885858
AY927639_265_	TACATCTGTGCCATGTACTCAGTGAGCATCCACACCTAATCATCTAATTGCTAAAGGTGA	gi|61744418|gb|AY927639.1| Homo sapiens mRNA sequence	sense	6.52352	5.77489	5.83954	5.63327	5.92135	5.83956	5.75264	5.71714	5.92952	6.39464	6.36857	6.24787	6.2631	6.24152	5.88127	6.30314	-1.33966	0.00274233	0.0231937
AY166681_12132_	GAACATGGTCACAAGAGGAGAAGCGCTTCTAAGGGTAGCATTCCTTCAGGGCTGTAGAGA	gi|25361251|gb|AY166681.1| Homo sapiens non-small cell lung carcinoma noncoding RNA, partial sequence	sense	6.02648	5.95284	5.89805	6.20433	6.01896	5.89348	6.13721	5.89077	6.10368	6.56828	6.20004	6.13412	6.40916	6.81372	6.01398	6.42506	-1.32969	0.00121358	0.0146967
AY166681_12112_	CACTCAAGGGGTGCGTACCAGAACATGGTCACAAGAGGAGAAGCGCTTCTAAGGGTAGCA	gi|25361251|gb|AY166681.1| Homo sapiens non-small cell lung carcinoma noncoding RNA, partial sequence	sense	6.28056	6.2944	6.64714	6.49167	6.26172	5.99193	6.45565	6.29763	6.43953	7.01217	6.58095	6.42826	6.87326	6.8549	6.35114	6.74991	-1.31838	0.00291017	0.0240933
DQ866760_693	TAAAAATGTTCTAGAGCTATGTTGCTAACAATGTCAATATTCTTAACTATATAATTGAAA	gi|117422535|gb|DQ866760.1| Homo sapiens intronic DNAJC3 antisense RNA sequence	sense	5.73026	5.72629	5.55166	5.85689	5.79327	5.82408	5.86935	5.61646	5.90315	6.46817	6.14811	6.01376	6.03886	6.13538	5.76349	6.16086	-1.3171	0.000240714	0.00844029
HOTTIP_3138	AAAATTCACCCTGTCGGACCAGGCTGGTGACATACTTCGCTGGCGCATCTCCTTACTCAC	gi|582015231|ref|NR_037843.3| Homo sapiens HOXA distal transcript antisense RNA (HOTTIP), long non-coding RNA	sense	8.06862	7.82207	7.96699	8.31963	8.53533	8.13629	8.37446	7.8613	8.66754	8.5348	8.61508	8.62869	8.63907	8.49121	8.19469	8.58177	-1.30774	0.010601	0.0578926
AI830440_161_	ATGTGTCACTCCTTGACTGTAGGCAGATGATACTTTCACTTACTCCTTGTCACTCAAGTC	gi|5451111|gb|AI830440.1|AI830440 wh51c01.x1 NCI_CGAP_Kid11 Homo sapiens cDNA clone IMAGE_2384256 3p similar to contains Alu repetitive element_mRNA sequence	sense	5.91056	6.24568	6.06103	5.79641	5.80666	5.99421	5.81801	6.09178	5.86645	6.27769	6.37419	6.11856	6.47358	6.40613	5.95453	6.33003	-1.29729	0.000549412	0.0109129
KCNQ1OT1_58222	TCCTAAAGTGTTTCCCCAATGTCTCCTTCATTAATAGTGATGTTATAGTTTCATGCCTCA	gi|381342489|ref|NR_002728.3| Homo sapiens KCNQ1 opposite strand/antisense transcript 1 (non-protein coding) (KCNQ1OT1), long non-coding RNA	antisense	8.30131	8.20843	8.64199	8.14535	8.16641	7.99679	8.1137	7.96151	8.47826	8.78435	8.64598	8.71859	8.51193	8.28415	8.22375	8.589	-1.2881	0.00677566	0.0422336
DQ866760_91	GTGAAGCAGAGAGTACTGCGACTGTTAACTACAGAAGGCTGCCCTGGCCCCAGCACGCCT	gi|117422535|gb|DQ866760.1| Homo sapiens intronic DNAJC3 antisense RNA sequence	sense	7.26321	7.36588	7.17965	7.18596	7.30275	7.45579	7.33205	7.28243	7.3615	7.767	7.81112	7.43577	7.44034	7.83137	7.30325	7.65712	-1.27799	0.00049564	0.0106299
NCCP8_87	CCCTTCCAGCTCCACCTCTGACCAATTGCCTGACCCTGGTCAAATTGCTTAACCTCT	gi|565671809|ref|NR_109834.1| Homo sapiens colon cancer associated transcript 2 (non-protein coding) (CCAT2), NCCP1,long non-coding RNA	sense	7.2227	6.95287	7.56891	7.18519	7.13876	7.10418	7.11815	6.99762	7.3021	7.94523	7.53419	7.51839	7.31941	7.28921	7.17672	7.52129	-1.26977	0.00938449	0.0529768
D43770_2610	TAATTATTACTAAAGGCAACATCACCCTGCAATGGAGACAGGTCTTGGTCTCACGGAATC	gi|2564064|dbj|D43770.1| Homo sapiens RNA for differentiation or sex determination	sense	6.42463	6.70586	6.00705	6.24449	6.19556	6.15157	6.37632	6.74804	6.30973	6.82179	6.5998	6.51399	6.79728	6.67716	6.35147	6.682	-1.25748	0.0127925	0.0659618
DQ866760_105	ACTGCGACTGTTAACTACAGAAGGCTGCCCTGGCCCCAGCACGCCTTACATGCAGAAAAC	gi|117422535|gb|DQ866760.1| Homo sapiens intronic DNAJC3 antisense RNA sequence	sense	7.70748	7.61836	7.53438	7.61234	7.67126	7.74532	7.58422	7.53054	7.63413	8.27106	8.21161	7.38861	7.82236	8.02812	7.62645	7.94435	-1.24652	0.0157594	0.0763275
DQ866760_85	GAAACAGTGAAGCAGAGAGTACTGCGACTGTTAACTACAGAAGGCTGCCCTGGCCCCAGC	gi|117422535|gb|DQ866760.1| Homo sapiens intronic DNAJC3 antisense RNA sequence	sense	6.62967	6.71656	6.50389	6.54831	6.63079	6.7147	6.64489	6.78682	6.61267	7.05757	7.09796	6.62061	6.90965	7.1004	6.64314	6.95724	-1.24323	0.0013646	0.0155326
AI830440_171_	CCTTGACTGTAGGCAGATGATACTTTCACTTACTCCTTGTCACTCAAGTCTCAGCTTAAA	gi|5451111|gb|AI830440.1|AI830440 wh51c01.x1 NCI_CGAP_Kid11 Homo sapiens cDNA clone IMAGE_2384256 3p similar to contains Alu repetitive element_mRNA sequence	sense	5.61626	5.83726	5.8482	5.74051	5.65853	5.91854	5.75969	5.7898	5.69888	6.12316	6.04648	6.09121	6.31719	5.7801	5.76308	6.07163	-1.23846	0.00150281	0.0162915
DQ866760_70	AGCAGAATGTCTGTGGAAACAGTGAAGCAGAGAGTACTGCGACTGTTAACTACAGAAGGC	gi|117422535|gb|DQ866760.1| Homo sapiens intronic DNAJC3 antisense RNA sequence	sense	5.94859	6.05696	5.87345	5.99654	5.66211	5.89545	5.92573	6.04989	5.65113	6.40443	6.26125	5.69225	6.15667	6.4254	5.89554	6.188	-1.22473	0.0225115	0.0980456
AI830440_182_	GGCAGATGATACTTTCACTTACTCCTTGTCACTCAAGTCTCAGCTTAAAGGCAATCCCCT	gi|5451111|gb|AI830440.1|AI830440 wh51c01.x1 NCI_CGAP_Kid11 Homo sapiens cDNA clone IMAGE_2384256 3p similar to contains Alu repetitive element_mRNA sequence	sense	6.07104	5.93644	6.16904	6.41381	5.78803	6.03777	5.99936	6.14182	5.69403	6.3306	6.38232	6.21721	6.28268	6.36258	6.02793	6.31508	-1.22023	0.0109704	0.0593552
D43770_2639	CAATGGAGACAGGTCTTGGTCTCACGGAATCCTGCAATAGTTGCTGCATTTCTGCATCTT	gi|2564064|dbj|D43770.1| Homo sapiens RNA for differentiation or sex determination	sense	6.32695	6.34746	6.41623	6.26903	6.23064	5.964	6.34136	6.54787	6.12099	6.79955	6.74421	6.19978	6.645	6.43341	6.28495	6.56439	-1.21373	0.0214753	0.0947007
DQ866760_51	CAAAATCATTTTAGCGGGAAGCAGAATGTCTGTGGAAACAGTGAAGCAGAGAGTACTGCG	gi|117422535|gb|DQ866760.1| Homo sapiens intronic DNAJC3 antisense RNA sequence	sense	5.93017	6.06234	5.97831	5.79663	5.79426	5.88457	5.97957	6.0071	5.97657	6.34135	6.46537	5.59044	6.17991	6.48782	5.93439	6.21298	-1.21301	0.0378599	0.140922
AI830440_166_	TCACTCCTTGACTGTAGGCAGATGATACTTTCACTTACTCCTTGTCACTCAAGTCTCAGC	gi|5451111|gb|AI830440.1|AI830440 wh51c01.x1 NCI_CGAP_Kid11 Homo sapiens cDNA clone IMAGE_2384256 3p similar to contains Alu repetitive element_mRNA sequence	sense	5.95531	6.06658	5.86256	5.98076	5.7244	6.08928	5.92261	6.1605	5.83555	6.32788	6.29792	5.90904	6.37706	6.25148	5.95528	6.23268	-1.212	0.00670165	0.041968
AI830440_164_	TGTCACTCCTTGACTGTAGGCAGATGATACTTTCACTTACTCCTTGTCACTCAAGTCTCA	gi|5451111|gb|AI830440.1|AI830440 wh51c01.x1 NCI_CGAP_Kid11 Homo sapiens cDNA clone IMAGE_2384256 3p similar to contains Alu repetitive element_mRNA sequence	sense	5.95299	6.1852	6.00133	5.82373	5.75976	6.01221	6.29739	5.69776	5.88508	6.3115	6.40265	5.95332	6.33966	6.16218	5.95727	6.23386	-1.21133	0.0184001	0.0850516
DQ866760_172	CAAAACTGACATCCAGAGGACTAGCCCCACAAATAGCTAGGGCAGTGAACTCCAACTCAT	gi|117422535|gb|DQ866760.1| Homo sapiens intronic DNAJC3 antisense RNA sequence	sense	6.27673	6.30872	6.27403	6.52163	6.26587	6.35017	6.4138	6.44009	6.32351	6.80617	6.65931	6.56804	6.46662	6.56169	6.35273	6.61237	-1.19718	0.00111243	0.0141207
AY927636_1192_	CTTTTTAGCCGTTCAGCACTGTCTGCACTCTTCCTAATCTCTAGATCTTGGGGAAATAA	gi|61744415|gb|AY927636.1| Homo sapiens mRNA sequence	sense	6.63726	6.48439	6.7137	6.72891	6.85247	6.53892	6.81833	6.62521	6.85418	6.96672	7.2205	6.84942	7.05813	6.61055	6.69482	6.94107	-1.18612	0.021378	0.094365
DQ866759_303	TCTGAGGCCCAGACATTCCCTGACATGGGTAGGGCTTCCAGCCCAGTGCCCTTCCCACTG	gi|117422534|gb|DQ866759.1| Homo sapiens intronic ITGA6 antisense RNA sequence	sense	8.67123	8.44724	8.66752	8.4726	9.00297	8.40324	8.60813	8.93395	8.72804	8.77801	8.86359	9.01629	8.9258	8.89593	8.65944	8.89592	-1.17812	0.0296808	0.119171
DQ866752_72	AAGTGATTACCAATTAATCAGCTTCTCAGAGGTTATTACTATCTCAAGCAAATACACTGT	gi|117422527|gb|DQ866752.1| Homo sapiens intronic ADD3 antisense RNA sequence	sense	5.88593	5.6341	5.80968	5.86982	5.88067	5.73713	5.93766	5.78154	5.79016	6.25511	5.99628	5.99146	5.81987	6.12348	5.81408	6.03724	-1.16729	0.00727233	0.0443907
19_AY166681_1500	CAGTGCCCTTTGGAAGACAGAGCTATGCCAAAAGACAGCA	gi|25361251|gb|AY166681.1| Homo sapiens non-small cell lung carcinoma noncoding RNA, partial sequence	sense	5.77082	5.6701	5.84119	5.78385	5.72986	5.67344	5.81202	5.92737	5.72863	5.97968	5.89408	6.00184	5.87535	6.18119	5.77081	5.98643	-1.1612	0.00331303	0.026128
DQ866752_60	ATCATCTAACTTAAGTGATTACCAATTAATCAGCTTCTCAGAGGTTATTACTATCTCAAG	gi|117422527|gb|DQ866752.1| Homo sapiens intronic ADD3 antisense RNA sequence	sense	5.45795	5.70673	5.6526	5.4909	5.68026	5.6296	5.69428	5.60983	5.72457	5.91174	5.81733	5.78248	5.73041	5.97268	5.62741	5.84293	-1.16112	0.0030766	0.024933
3_TSIX(Xq13.2)_36000	AAGGCTCTTTGATAGGACTTGCTCAATCCCCTCCTTTAGC	gi|166091441|ref|NR_003255.2| Homo sapiens TSIX transcript, XIST antisense RNA (TSIX), antisense RNA	sense	5.7461	5.87793	5.69309	5.94241	5.96376	5.85731	5.81242	5.49918	6.04227	6.13473	5.95051	6.07395	5.90402	6.07664	5.82605	6.02797	-1.15023	0.0278469	0.11382
39_AJ421679_500	GAGCTCAAGGAACCCTGGCCTTTCTGCTTTATTGTGAGCA	gi|17646008|emb|AJ421679.1| Homo sapiens non-coding RNA HANC	sense	5.53585	5.59902	5.65174	5.8064	5.58616	6.02844	5.89394	5.73297	5.90371	5.85213	5.96976	6.08169	5.86841	5.91109	5.74869	5.93662	-1.13912	0.0423329	0.151953
AI830440_175_	GACTGTAGGCAGATGATACTTTCACTTACTCCTTGTCACTCAAGTCTCAGCTTAAAGGCA	gi|5451111|gb|AI830440.1|AI830440 wh51c01.x1 NCI_CGAP_Kid11 Homo sapiens cDNA clone IMAGE_2384256 3p similar to contains Alu repetitive element_mRNA sequence	sense	6.02664	5.98464	6.0462	6.05736	6.21927	6.05907	6.11476	6.31084	6.03293	6.20391	6.38157	6.21354	6.43687	6.16039	6.09463	6.27926	-1.13652	0.0154104	0.0751876
NCCP1_1690	GGTGTTCAGCTTCCCCTGTTCTACTCTGGGAAGAGAGCCGTGGGCAACATCAGCCCAGAA	gi|565671809|ref|NR_109834.1| Homo sapiens colon cancer associated transcript 2 (non-protein coding) (CCAT2), NCCP1,long non-coding RNA	sense	6.07875	6.00371	6.33165	6.0528	6.12866	5.93771	5.9894	5.87332	6.02973	6.30946	6.24064	6.26441	6.03756	6.2443	6.0473	6.21927	-1.1266	0.0319366	0.125349
D43770_2066	TCAGCTTAAGCTGAATAACTTCCATGGTGACATTTGAGGGAACCAATTCCCAGCCACTGA	gi|2564064|dbj|D43770.1| Homo sapiens RNA for differentiation or sex determination	sense	6.03798	6.03548	5.78492	6.01176	6.01347	6.11607	5.92312	5.98882	5.94524	6.17859	6.13535	6.27299	5.98009	6.19519	5.98409	6.15244	-1.12377	0.0161851	0.077816
AY927640_990_	GGATGAAGTCAAATTGTGAGTCCATCAGCTTCCCTCACTTGTGCTGTTTCCCTCTCTCTT	gi|61744419|gb|AY927640.1| Homo sapiens mRNA sequence	sense	7.04093	6.90945	7.16753	7.02188	7.32257	7.18139	7.30134	7.06151	7.01166	7.18231	7.32272	7.23519	7.22594	7.40802	7.11314	7.27484	-1.1186	0.0444265	0.156836
DQ866754_225	TGACAGCAATCTTGGGTCTGTCCATTCTTAACCGCCCAAAAGTTGCAACATTAATCACAA	gi|117422529|gb|DQ866754.1| Homo sapiens intronic SAP18 antisense RNA sequence	sense	6.01382	6.01893	6.0879	6.1016	6.05882	6.02405	5.89725	6.10541	6.0232	6.20201	6.22755	6.18906	6.31273	6.05716	6.03678	6.1977	-1.118	0.0078063	0.0466932
DQ866752_69	CTTAAGTGATTACCAATTAATCAGCTTCTCAGAGGTTATTACTATCTCAAGCAAATACAC	gi|117422527|gb|DQ866752.1| Homo sapiens intronic ADD3 antisense RNA sequence	sense	6.03122	6.12301	6.05419	5.81482	5.83598	5.94791	6.02391	5.94316	5.97379	6.28409	6.05122	6.19588	6.01752	6.10363	5.972	6.13047	-1.1161	0.0259417	0.108266
AY927639_851_	TGCTCAATCTCTGGTGGCTGTACAGAGCCCAGCGCAGCTCACGAGAGGCCCCTAAAAACC	gi|61744418|gb|AY927639.1| Homo sapiens mRNA sequence	sense	5.99873	6.02931	5.81767	5.89049	6.02707	5.87387	6.04864	5.91182	5.88624	6.10039	6.00523	6.231	6.10221	6.03579	5.94265	6.09493	-1.11132	0.016509	0.0788868
TSIX_36711	GTCAGTAATATGGAAGACTGGTCATCTTTCCATCTCACATTTAGCCCCACTTCACATTAG	gi|166091441|ref|NR_003255.2| Homo sapiens TSIX transcript, XIST antisense RNA (TSIX), antisense RNA	sense	6.04409	5.91435	5.97125	5.96199	6.12069	6.14579	6.20361	6.21339	6.01927	6.24638	6.14677	6.31035	6.11964	6.26806	6.06605	6.21824	-1.11126	0.0290569	0.117273

## Sheet: lncrna_up
#Condition pairs: ATC vs NT (ATC, anaplastc thyroid carcinomas; NT, normal thyroid tissues)
#Fold-change cut off: 1.1
#p-value cut off: 0.05
Symbol_probe	Sequence_probe	Symbol_official	orientation	anaplastic.thyroid.carcinoma..1.	anaplastic.thyroid.carcinoma..2.	anaplastic.thyroid.carcinoma..3.	anaplastic.thyroid.carcinoma..4.	anaplastic.thyroid.carcinoma..5.	anaplastic.thyroid.carcinoma..6.	anaplastic.thyroid.carcinoma..7.	anaplastic.thyroid.carcinoma..8.	anaplastic.thyroid.carcinoma..9.	normal.thyroid..10.	normal.thyroid..11.	normal.thyroid..12.	normal.thyroid..13.	normal.thyroid..14.	anaplastic.thyroid.carcinoma_mean	normal.thyroid_mean	FCH_anaplastic.thyroid.carcinoma/normal.thyroid	P.Value	FDR
Human GAPDH	TCCTGGTATGACAACGAATTTGGCTACAGCAACAGGGTGG	gi|576583518|ref|NM_001289745.1| Homo sapiens glyceraldehyde-3-phosphate dehydrogenase (GAPDH), transcript variant 3, mRNA	sense	15.5311	12.6178	14.241	16.2501	13.94	16.7471	16.5181	16.2303	16.3844	13.6487	12.9127	14.1276	12.2145	12.4848	15.3844	13.0776	4.94776	0.00329415	0.0260171
MIAT_9914	GACTGGTTCCATTCCATCAAAGGCCCTCTTGAGAGTCTATCCAGGGACCCATTGTTT	gi|732170679|ref|NR_033319.2| Homo sapiens myocardial infarction associated transcript (non-protein coding) (MIAT), transcript variant 2, long non-coding RNA	sense	8.50724	11.9273	7.41757	11.621	10.2671	8.03528	11.2961	7.21203	11.4115	7.64092	7.99142	7.73533	7.45893	7.86474	9.7439	7.73827	4.01564	0.0278584	0.113853
BCYRN1_146	GACAAAAAAAAAATAAGCGTAACTTCCCTCAAAGCAACAACCCCCCCC	gi|34850482|ref|NR_001568.1| Homo sapiens brain cytoplasmic RNA 1 (BCYRN1), long non-coding RNA	sense	7.60102	9.34902	8.62895	7.73946	7.54595	11.3996	8.14011	11.3811	9.34931	7.59397	7.44543	6.7406	6.88481	6.95538	9.01494	7.12404	3.70866	0.0109054	0.0590837
BCYRN1_149	AAAAAAAAAATAAGCGTAACTTCCCTCAAAGCAACAACCCCCCCCC	gi|34850482|ref|NR_001568.1| Homo sapiens brain cytoplasmic RNA 1 (BCYRN1), long non-coding RNA	sense	7.85814	9.7457	8.99091	7.80571	7.90646	11.8055	8.52781	11.8352	9.81796	8.0252	7.80476	7.1942	7.07257	7.27922	9.36594	7.47519	3.70827	0.0145224	0.0720484
BCYRN1_148	CAAAAAAAAAATAAGCGTAACTTCCCTCAAAGCAACAACCCCCCCCC	gi|34850482|ref|NR_001568.1| Homo sapiens brain cytoplasmic RNA 1 (BCYRN1), long non-coding RNA	sense	7.77722	9.62881	8.88611	7.94282	7.80864	11.7296	8.32212	11.77	9.71908	8.01665	7.75092	7.01067	7.24957	7.13351	9.28716	7.43226	3.61726	0.015645	0.0760001
MIAT_9832	GTTGTGCTGTGGACCCAATGTGAGGGCTGTGCTGGTGTAAATGGTGACATGTTGAGCTGG	gi|732170680|ref|NR_033320.2| Homo sapiens myocardial infarction associated transcript (non-protein coding) (MIAT), transcript variant 3, long non-coding RNA	sense	8.94084	11.6235	7.95666	11.1575	10.0168	8.2328	10.9507	7.22272	10.8603	7.63218	7.99901	7.71164	7.87417	8.03591	9.66244	7.85058	3.51094	0.0184383	0.085151
Mouse GAPDH	TCCTGGTATGACAATGAATACGGCTACAGCAACAGGGTGG	gi|576080554|ref|NM_001289726.1| Mus musculus glyceraldehyde-3-phosphate dehydrogenase (Gapdh), transcript variant 1, mRNA	sense	9.53496	7.35893	7.84931	9.75156	7.76949	11.5954	10.5961	9.98214	10.4245	8.17607	7.48278	7.76702	7.14902	7.61377	9.42915	7.63773	3.46156	0.0123271	0.0642491
BCYRN1_147	ACAAAAAAAAAATAAGCGTAACTTCCCTCAAAGCAACAACCCCCCCC	gi|34850482|ref|NR_001568.1| Homo sapiens brain cytoplasmic RNA 1 (BCYRN1), long non-coding RNA	sense	7.5349	9.34524	8.41797	7.41236	7.57251	11.3564	8.0086	11.3226	9.38441	7.68833	7.51302	6.70204	6.90851	6.9818	8.92833	7.15874	3.40958	0.0184741	0.085228
BCYRN1_145	AGACAAAAAAAAAATAAGCGTAACTTCCCTCAAAGCAACAACCCCCCC	gi|34850482|ref|NR_001568.1| Homo sapiens brain cytoplasmic RNA 1 (BCYRN1), long non-coding RNA	sense	7.38401	9.23696	8.3691	7.49431	7.46767	11.2147	7.96978	11.2119	9.38359	7.5805	7.35914	6.89441	6.85015	6.76525	8.85911	7.08989	3.40869	0.0164171	0.0785803
MIAT_9716	TCCCTCATTCAGTCTGCTTTGGAGTCTACTGAACATCAAGCTTGCTATGAGCAGGATCTT	gi|732170680|ref|NR_033320.2| Homo sapiens myocardial infarction associated transcript (non-protein coding) (MIAT), transcript variant 3, long non-coding RNA	sense	7.30547	10.1603	6.4799	9.79555	8.55964	6.80377	9.73971	6.22814	9.40213	6.57789	6.62059	6.36098	6.44644	6.7021	8.27495	6.5416	3.325	0.020688	0.0922738
BCYRN1_150	AAAAAAAAATAAGCGTAACTTCCCTCAAAGCAACAACCCCCCCCCC	gi|34850482|ref|NR_001568.1| Homo sapiens brain cytoplasmic RNA 1 (BCYRN1), long non-coding RNA	sense	8.2446	9.89572	9.18975	8.4082	8.25393	11.858	8.80285	11.8226	9.80263	8.42466	8.20948	7.51759	7.81924	7.9978	9.58648	7.99376	3.01618	0.0197282	0.0892021
BIC_1012	GCTTAGCCACATAATACGGTTGTGCGAGCAGAGAATCTACCTTTCCACTTCTAAGCCTGT	gi|209862755|ref|NR_001458.3| Homo sapiens MIR155 host gene (MIR155HG), BIC,long non-coding RNA	sense	6.57047	8.75415	6.21712	8.97558	6.56561	9.23207	10.8449	6.9282	8.96305	7.02458	6.48657	6.86885	6.10558	6.32979	8.11679	6.56307	2.93572	0.0387087	0.143006
BIC_981	TGAAGTCCCAAATCTAGGTTCAAGTTCAATAGCTTAGCCACATAATACGGTTGTGCGAGC	gi|209862755|ref|NR_001458.3| Homo sapiens MIR155 host gene (MIR155HG), BIC,long non-coding RNA	sense	6.32577	8.00086	6.13799	7.95657	6.07304	8.49513	9.94777	6.66876	8.11815	6.66143	6.12537	5.63915	5.8467	6.00253	7.52489	6.05504	2.76994	0.020824	0.0926647
MIAT_9763	TGAGCAGGATCTTAGAGCTGAGGAATTGGCCTCCCAATCCGAACAGGTGTTATAATCCTT	gi|732170681|ref|NR_033321.2| Homo sapiens myocardial infarction associated transcript (non-protein coding) (MIAT), transcript variant 4, long non-coding RNA	sense	7.97809	10.22	7.44433	9.75266	8.94409	7.83024	9.71185	7.88602	9.37689	7.09829	7.24473	7.55463	7.44665	7.58383	8.7938	7.38562	2.65401	0.00609194	0.0393049
BIC_1004	GTTCAATAGCTTAGCCACATAATACGGTTGTGCGAGCAGAGAATCTACCTTTCCACTTCT	gi|209862755|ref|NR_001458.3| Homo sapiens MIR155 host gene (MIR155HG), BIC,long non-coding RNA	sense	6.59056	8.31737	6.25771	8.3749	6.30564	8.80354	10.2953	6.64157	8.45991	6.71575	6.30032	6.6227	6.22779	6.27212	7.78294	6.42774	2.55833	0.0385197	0.14253
MIAT_9591	AGGCAGAAGGATTGGGACTAGGCCAACATAGAGATTGGCGATGGTTGTGAGATTCTAAGA	gi|732170681|ref|NR_033321.2| Homo sapiens myocardial infarction associated transcript (non-protein coding) (MIAT), transcript variant 4, long non-coding RNA	sense	7.09269	9.56061	6.48156	8.90674	8.1354	6.79222	9.07752	6.41614	8.68426	6.64794	6.69612	6.09922	6.65277	6.90068	7.90524	6.59934	2.47237	0.0253696	0.106589
BIC_989	CAAATCTAGGTTCAAGTTCAATAGCTTAGCCACATAATACGGTTGTGCGAGCAGAGAATC	gi|209862755|ref|NR_001458.3| Homo sapiens MIR155 host gene (MIR155HG), BIC,long non-coding RNA	sense	6.30852	7.83603	5.81199	7.90821	6.12689	8.35915	9.75334	6.58172	7.98596	6.46919	6.16467	6.24111	5.71507	5.93711	7.40798	6.10543	2.46664	0.0325376	0.126968
BIC_997	GGTTCAAGTTCAATAGCTTAGCCACATAATACGGTTGTGCGAGCAGAGAATCTACCTTTC	gi|209862755|ref|NR_001458.3| Homo sapiens MIR155 host gene (MIR155HG), BIC,long non-coding RNA	sense	6.44281	8.09973	6.27316	8.12125	6.45106	8.50428	10.0822	6.7835	8.20359	6.81174	6.13584	6.52328	6.18322	6.15084	7.66239	6.36098	2.4647	0.0309666	0.122758
MIAT_9066	TTAGATTTTATCCTTAGGCCTTGGGGAGCGACGGATATGATCTGAGAAAGGGAGTTA	gi|732170680|ref|NR_033320.2| Homo sapiens myocardial infarction associated transcript (non-protein coding) (MIAT), transcript variant 3, long non-coding RNA	sense	6.86287	9.40571	6.18118	8.62112	8.25098	6.44957	8.56783	5.74814	8.19254	6.40553	6.38498	5.82507	6.54574	6.80288	7.58666	6.39284	2.28758	0.0490828	0.167809
35_BIC_500	TGGTACTTTCCCCCAGGTAACGATTTTCTGTTCAGGCAAC	gi|209862755|ref|NR_001458.3| Homo sapiens MIR155 host gene (MIR155HG), BIC,long non-coding RNA	sense	5.87461	7.57884	6.05175	7.70488	6.03344	7.84463	8.70278	5.82817	7.02168	6.17798	5.46714	6.17773	5.61159	5.50578	6.96009	5.78805	2.2533	0.0226057	0.098374
BIC_1143	CCATAAGATAATCAAGTGCTACATTAATGTTATAGTTAGATTAATCCAAGAACTAGTCAC	gi|209862755|ref|NR_001458.3| Homo sapiens MIR155 host gene (MIR155HG), BIC,long non-coding RNA	sense	6.20535	7.17999	6.03221	7.22137	6.41525	7.52102	8.53699	6.28927	7.31695	6.21017	6.05512	5.59001	5.98246	5.97046	6.96871	5.96164	2.00982	0.0118029	0.0623707
CDKN2B_AS1_3195	GAGAGCATGGGAGATACTAATGTGTGTTTCCTTGTGAGCTACTGCATAAGTTAGGAAATT	gi|225703128|ref|NR_003529.3| Homo sapiens CDKN2B antisense RNA 1 (CDKN2B-AS1), transcript variant 1, long non-coding RNA	sense	8.06467	7.11755	6.36997	6.61822	7.20437	8.70975	7.85396	5.87165	8.3088	6.75977	6.68955	6.4012	5.97899	5.89704	7.34655	6.34531	2.00172	0.0317367	0.124743
BIC_1109	TTGTTGTGAGGCTTAGATGAGATAGAGAATTATTCCATAAGATAATCAAGTGCTACATTA	gi|209862755|ref|NR_001458.3| Homo sapiens MIR155 host gene (MIR155HG), BIC,long non-coding RNA	sense	5.86422	6.96322	5.83399	7.04612	6.14397	7.37467	8.35436	6.17449	7.21448	6.05767	5.80319	5.5936	5.73731	5.94142	6.77439	5.82664	1.92886	0.0192353	0.0877635
DLEU2_1384	TAGAAAAAGATGACTGTCCAACTAAAACCTGCATACACAGCTACATCCTTCCCTGGAAGA	gi|83816916|ref|NR_002612.1| Homo sapiens deleted in lymphocytic leukemia 2 (non-protein coding) (DLEU2), long non-coding RNA	sense	8.68238	7.81138	6.84459	7.15506	7.58793	7.8209	7.92344	7.86182	7.34288	6.72114	6.91814	6.0772	6.77373	7.23617	7.67004	6.74528	1.89838	0.0029452	0.0242707
CDKN2B_AS1_2721	GAAACATTGCTGCTAGCACTTCCCGAGTTCTACGTTCTACAACATCCACCACTGGATCTT	gi|383792208|ref|NR_047543.1| Homo sapiens CDKN2B antisense RNA 1 (CDKN2B-AS1), transcript variant 3, long non-coding RNA	sense	7.23091	6.65977	6.10113	6.36403	6.65047	7.62679	6.95411	6.10733	7.11977	5.67082	6.11739	5.82144	6.01097	5.89615	6.75714	5.90335	1.80724	0.0021668	0.0200017
CDKN2B_AS1_3100	TACATGGAGGCTAGGGCCAGAGTCAAGATTTATGCTTTGCAGCACACTGGTCAGCTGTTT	gi|383792197|ref|NR_047532.1| Homo sapiens CDKN2B antisense RNA 1 (CDKN2B-AS1), transcript variant 2, long non-coding RNA	sense	7.19777	6.45482	5.79227	6.36065	6.49377	7.36098	6.83474	6.01572	7.12409	5.72874	5.59748	6.25591	5.66509	5.7788	6.62609	5.8052	1.76649	0.0044859	0.0318464
DLEU2_1456	TAGATCCTAGTACAGATAGCACAGGGATTGTCAACATTCTTGTCACACTGAAATTTCCTT	gi|83816916|ref|NR_002612.1| Homo sapiens deleted in lymphocytic leukemia 2 (non-protein coding) (DLEU2), long non-coding RNA	sense	8.97538	8.13407	6.91844	7.27356	7.48058	8.20867	8.40114	8.06341	7.60496	6.9867	6.96264	6.86111	7.04147	7.66338	7.89558	7.10306	1.7321	0.0146224	0.0724236
CDKN2B_AS1_2620	GGAATTTGGGAATGAGGAGCACAGTGATTAAACTGGGGCCATTCATATGAGAGTTTAAGA	gi|383792197|ref|NR_047532.1| Homo sapiens CDKN2B antisense RNA 1 (CDKN2B-AS1), transcript variant 2, long non-coding RNA	sense	7.06026	6.35996	5.8521	6.39033	6.86855	7.18769	6.5193	5.82252	6.88657	5.85888	5.94115	5.74118	5.87828	5.66343	6.5497	5.81658	1.66222	0.00404217	0.0296886
DLEU1_110	GAAAAACGTCTTACAGCCAGTGTCTAAACTCCAAACAACGGAATGTATCAATGAGAC	gi|569026742|ref|NR_002605.2| Homo sapiens deleted in lymphocytic leukemia 1 (non-protein coding) (DLEU1), transcript variant 2, long non-coding RNA	sense	7.45098	6.7645	7.04237	7.07212	6.90281	8.04072	8.42979	8.55713	7.24235	6.96073	6.77218	6.67662	6.9723	6.7701	7.50031	6.83039	1.59099	0.0355915	0.134828
DLEU2_1435	CCTGGAAGAGCACAGTGGAACTAGATCCTAGTACAGATAGCACAGGGATTGTCAACATTC	gi|83816916|ref|NR_002612.1| Homo sapiens deleted in lymphocytic leukemia 2 (non-protein coding) (DLEU2), long non-coding RNA	sense	8.71342	7.86763	6.69742	6.99208	7.28095	7.9301	8.07661	7.87688	7.44686	6.98272	7.06172	6.75217	6.93616	7.38822	7.65355	7.0242	1.54687	0.0347691	0.132758
BCYRN1_140	ACAAAAGACAAAAAAAAAATAAGCGTAACTTCCCTCAAAGCAACAACCC	gi|34850482|ref|NR_001568.1| Homo sapiens brain cytoplasmic RNA 1 (BCYRN1), long non-coding RNA	sense	6.49821	7.00015	6.49825	6.38756	6.32192	7.72904	6.53558	7.85581	7.02614	6.26917	6.37706	6.3507	6.22301	6.2482	6.87252	6.29363	1.4937	0.0339374	0.130629
BIC_9	CCCGAGCCGCCCGCAGAGCAAGCGCGGGGAACCAAGGAGACGCTCCTGGCACTGCAGATA	gi|209862755|ref|NR_001458.3| Homo sapiens MIR155 host gene (MIR155HG), BIC,long non-coding RNA	sense	6.98161	7.2863	6.67326	7.10885	7.22735	7.55458	7.50828	6.8525	7.48529	6.71419	6.64392	6.13389	6.65436	6.92392	7.18645	6.61406	1.48698	0.00300893	0.0246024
DQ866763_2748	GCCTGGGGCAGGTGGACCCGTTAGAAACTGCATGTGTTGCCTCTGGCACCAGCCACAGCA	gi|117422538|gb|DQ866763.1| Homo sapiens intronic GAS6 antisense RNA sequence	sense	6.54141	6.96769	6.34451	7.46037	7.5617	6.34686	6.51299	7.40366	7.16661	6.34589	6.49356	6.05452	6.39045	6.56641	6.92287	6.37017	1.46683	0.0245435	0.104124
AJ010230_4424_	CTCCAGCTGCTTCCACTGGGCGCTCAGGTCTTGTGCGGAAGGGGCACATGAGGGCGTTTT	gi|3417315|emb|AJ010230.1| Homo sapiens RET finger protein-like 1 antisense transcript, partial	sense	6.83603	5.95785	5.91679	5.80136	6.84215	6.02113	6.91299	6.01538	6.75561	5.95321	5.91815	5.60971	5.77315	5.96991	6.33992	5.84483	1.40941	0.032499	0.126901
AY927612_551_	GTCTCTGCCCCTGGTCTATGTTATGAGTTCCAGGGACAGGACAATAGCTGTGTCTGCAAA	gi|61744391|gb|AY927612.1| Homo sapiens mRNA sequence	sense	7.37416	7.50546	7.36127	7.74234	7.75011	8.12708	7.86219	8.62373	7.70513	7.50943	7.28826	7.59284	7.26268	7.07269	7.7835	7.34518	1.35502	0.0299562	0.120007
DQ866763_2809	GAGATTCTCTTCCTATCACACAGGGAACAAACTCAAGGATCTTGACCTTGCCCTCCTCTC	gi|117422538|gb|DQ866763.1| Homo sapiens intronic GAS6 antisense RNA sequence	sense	6.90622	7.36734	7.08352	7.94612	7.87699	7.11548	7.0411	8.0017	7.52275	6.89398	6.95176	7.01791	7.03346	7.0997	7.42902	6.99936	1.34692	0.0348374	0.132916
HSU62668_1007	CTGACTGCTGGTCTGCGGGGAGCTCTAAATATGAATCTGCTACATCACCTTCACTTTTGA	gi|1480783|gb|U62668.1|HSU62668 Human 2G7 gene, complete sequence	sense	6.3122	6.67455	6.15917	6.14	6.42926	6.32305	6.49895	6.06899	6.61571	5.9795	6.02444	5.82865	5.81546	6.05753	6.35799	5.94111	1.33503	0.00110652	0.0140947
AY927612_411_	AGCTGCAGACGCAGGGGTTCAAGTCAGCGACACTGCGGTGTGAGCAGAGGCGACATGGAC	gi|61744391|gb|AY927612.1| Homo sapiens mRNA sequence	sense	5.94842	6.27939	6.02036	6.92126	5.97536	5.85358	6.38724	5.85816	6.05168	5.60662	5.63126	5.84598	5.76991	5.79736	6.14394	5.73023	1.33211	0.0162002	0.0778686
AY072610_1300_	GCCCTTGGCCCCACTGATTGAGCCTCCAGAAAATAGGATCGCCTGAATCCTTGGACTTGC	gi|30088483|gb|AY072610.1| Homo sapiens non-coding chimeric transcript ph9(5)h-1-33	sense	6.65053	6.89902	7.59113	6.85265	6.85888	7.09004	6.7894	7.36346	6.7867	6.76108	6.5971	6.4005	6.61577	6.58441	6.98687	6.59177	1.31503	0.0129718	0.066607
CDKN2B_AS1_2952	ATAAAACTTAATCCCTTAAGTAGATTCACCATAAGTTAGCTCAGAGCAATTCCAGTGCA	gi|383792200|ref|NR_047535.1| Homo sapiens CDKN2B antisense RNA 1 (CDKN2B-AS1), transcript variant 5, long non-coding RNA	sense	6.7027	6.38012	6.43675	5.88885	6.0803	6.66058	6.45454	6.31098	6.48278	6.05366	6.11059	5.63138	6.1042	6.05654	6.37751	5.99127	1.30698	0.00983089	0.0547771
AY927612_421_	GCAGGGGTTCAAGTCAGCGACACTGCGGTGTGAGCAGAGGCGACATGGACATGTCATTTA	gi|61744391|gb|AY927612.1| Homo sapiens mRNA sequence	sense	6.23337	6.46108	6.01332	6.89693	6.10338	5.9261	6.46793	5.95312	6.05176	5.7987	5.96162	5.80099	5.79967	5.9012	6.23411	5.85244	1.30285	0.0168368	0.0800046
AY927612_163_	CTGTTGGGGCTCAGAGGCTAACTAGGGCTGCACCGTCTGTTCCTGATTCTTCAGAATCCA	gi|61744391|gb|AY927612.1| Homo sapiens mRNA sequence	sense	6.55463	6.54644	6.66513	7.28008	6.19273	6.55549	7.27841	6.79473	6.71598	6.55398	6.50455	5.93889	6.44375	6.3357	6.73151	6.35537	1.29786	0.0430828	0.15369
CDKN2B_AS1_3035	TCTTACAGACAGCAAGTTGAACATTGTGGGATGCATGAGCTATTGAGGCCTTTGCAGCTT	gi|383792197|ref|NR_047532.1| Homo sapiens CDKN2B antisense RNA 1 (CDKN2B-AS1), transcript variant 2, long non-coding RNA	sense	6.4162	5.49808	5.85897	5.92287	5.89541	6.48632	6.32661	5.59894	6.31885	5.49615	5.73789	5.80088	5.46163	5.88087	6.03581	5.67548	1.28371	0.0479553	0.165142
HSU62668_822	GGCTGTGAAGTCAGGAGTCACGGTCTCAGAGTTGACTGCACTGCCTCGTAGCTGTGTGAC	gi|1480783|gb|U62668.1|HSU62668 Human 2G7 gene, complete sequence	sense	6.12493	6.34523	6.16215	6.51623	6.47356	6.12989	6.12021	6.09765	6.14924	5.81037	5.8979	5.89248	6.03948	5.89687	6.23545	5.90742	1.2553	0.00121357	0.0146967
DQ866756_277	GCACCTCGGGTCTCACGCCAGACTTTCAGGACATCGTGCTTAGAAACTACAACCAAGCAA	gi|117422531|gb|DQ866756.1| Homo sapiens intronic KDELR2 antisense RNA sequence	sense	7.13023	6.74702	6.91055	6.86752	6.98887	6.74373	6.78988	6.5702	7.13628	6.85799	6.76322	5.91887	6.76169	6.46193	6.87603	6.55274	1.25118	0.0404498	0.147448
HSU62668_797	CCGTGTTACGACCTACAGAAGATGTGGCTGTGAAGTCAGGAGTCACGGTCTCAGAGTTGA	gi|1480783|gb|U62668.1|HSU62668 Human 2G7 gene, complete sequence	sense	6.07408	6.17259	5.70165	5.95288	6.12565	5.72385	5.9183	5.84082	5.92906	5.45347	5.76057	5.74763	5.71395	5.51352	5.93765	5.63783	1.23099	0.00456601	0.0322159
HSU62668_982	AGGGCCAGGGCCAAAGACGCTTTGTCTGACTGCTGGTCTGCGGGGAGCTCTAAATATGAA	gi|1480783|gb|U62668.1|HSU62668 Human 2G7 gene, complete sequence	sense	6.0443	6.38348	6.10447	6.2065	6.28516	6.14933	6.28968	6.35387	6.43706	5.83695	5.85426	5.8777	5.90592	6.29211	6.25043	5.95339	1.22862	0.00421093	0.0305134
DQ860410_484	CGTGAGGCTCACTCGGAAGCTCCCGGAACCTGGAGACTGCCCTCACTCAACACTTGAACA	gi|113129070|gb|DQ860410.1| Homo sapiens human accelerated region 1 reverse a mRNA, complete sequence	sense	6.92453	7.21906	7.27014	7.1146	6.98098	6.9131	6.81133	7.2058	6.83866	6.72393	6.75731	6.82937	6.7029	6.70269	7.03091	6.74324	1.22067	0.00368133	0.0279596
AY927612_103_	CCTGTGAGGCTGGAGCGGAGTTTCTGACGCCAACATCAGCTCTGCAAGGCACCTGTGGGC	gi|61744391|gb|AY927612.1| Homo sapiens mRNA sequence	sense	5.5899	5.85293	6.03916	6.33011	5.81747	5.77203	6.14092	6.00818	5.87892	5.85869	5.52651	5.58508	5.89477	5.5654	5.93662	5.68609	1.18965	0.0413251	0.149498
HOTAIR_1222	GAAAGATCCAAATGGGACCAATTTTAGGAGGCCCAAACAGAGTCCGTTCAGTGTCA	gi|383286742|ref|NR_047517.1| Homo sapiens HOX transcript antisense RNA (HOTAIR), transcript variant 1, long non-coding RNA	sense	6.30111	6.32692	6.21583	6.1307	5.85286	6.01865	6.1676	6.18314	6.19853	5.82203	5.98241	6.04751	5.81318	5.92196	6.15504	5.91742	1.17904	0.00767446	0.0461192
AY927641_536_	GCTCCCAAAGAGTACCCAAATGCTGGTCCATGAGCTGAGACTGGGCACCTCACACTACAA	gi|61744420|gb|AY927641.1| Homo sapiens mRNA sequence	sense	6.24558	6.41291	6.08649	6.31936	6.22292	6.29932	6.21881	6.39671	6.5557	6.26616	6.03032	5.65168	6.16062	6.25012	6.30642	6.07178	1.17662	0.0353671	0.134206
AY927638_48_	CACGACAGGCCTTGGCTCCAACCTTCAGCACCCAAGACCCCAGGATGGCCCATACTCTCA	gi|61744417|gb|AY927638.1| Homo sapiens mRNA sequence	sense	6.39142	6.73518	6.6228	6.5318	6.56702	6.52723	6.62979	6.75706	6.57261	6.56716	6.46599	6.03618	6.40249	6.36618	6.59277	6.3676	1.16891	0.0172769	0.0813357
AY927641_81_	GAACAAGAGGTCAGAGGCCACAGAGAAAGAGATCATCAACTGCAGTTGCAAAATCCATCA	gi|61744420|gb|AY927641.1| Homo sapiens mRNA sequence	sense	6.52166	6.28471	6.32883	6.5505	6.43163	6.38166	6.438	6.47386	6.29259	6.2196	6.25247	6.26948	6.15561	6.12052	6.41149	6.20354	1.15505	0.0025468	0.0221331
ST7OT2_511	TCAGGAATGATAAATTTACACACCATGGATCTAGAAGGGAGTCTATAACCCCAGAATCAC	gi|569026739|ref|NR_109981.1| Homo sapiens ST7 antisense RNA 2 (ST7-AS2), ST7OT2, transcript variant 1, long non-coding RNA	sense	5.95474	6.27859	6.42908	6.25942	6.32589	6.46605	6.26733	6.47224	6.16058	6.08305	6.19277	5.93025	6.1617	6.08515	6.29043	6.09059	1.14858	0.0304778	0.121478
AY927631_188_	GAGCCGCATGGATGAGCCTGAAGTTAGAGCACCATGGTGGCACTTTGGGCACAGTGCCCC	gi|61744410|gb|AY927631.1| Homo sapiens mRNA sequence	sense	6.08815	6.31111	6.45444	6.30747	6.16675	6.21951	6.16266	6.3123	6.07966	6.07242	5.99161	6.09777	6.11401	6.05418	6.23356	6.066	1.12316	0.0202051	0.0908518
AY927631_302_	TCAGAGGTCCCGAGCGCCATGGATGAGAGTCATATCCTGGAGAAGATGGCAGCCGAGGCA	gi|61744410|gb|AY927631.1| Homo sapiens mRNA sequence	sense	6.19612	6.30435	6.25684	6.24296	6.21923	6.20433	6.10363	6.18744	6.33816	6.06224	6.13297	6.08959	6.16945	5.98202	6.22812	6.08725	1.10257	0.0138429	0.0695853
